# Supplementary material for: Ameliorative Effects of Flavonoids from Platycodon grandiflorus Aerial Parts on Alloxan-Induced Pancreatic Islet Damage in Zebrafish
Source: Nutrients. 2023 Apr 6;15(7):1798. doi: 10.3390/nu15071798 (PMC10096680; doi:10.3390/nu15071798)
Supplement: Supplementary file 1 [file nutrients-15-01798-s001.zip]

Archive with 2 entries (2 files):
- nutrients-2282467-supplementary.pdf
- nutrients-supporting information (Platycodon).docx
